# Supplementary material for: Effect of Collaborative Governance on Medical and Nursing Service Combination: An Evaluation Based on Delphi and Entropy Method
Source: Healthcare (Basel). 2021 Oct 27;9(11):1456. doi: 10.3390/healthcare9111456 (PMC8622114; doi:10.3390/healthcare9111456)
Supplement: Supplementary file 1 [file healthcare-09-01456-s001.zip]

Archive with 1 entries (1 files):
- healthcare-1358649-supplementary.pdf
